# Supplementary material for: Bioprospecting Red Sea Coastal Ecosystems for Culturable Microorganisms and Their Antimicrobial Potential
Source: Mar Drugs. 2016 Sep 10;14(9):165. doi: 10.3390/md14090165 (PMC5039536; doi:10.3390/md14090165)
Supplement: Supplementary file 1 [file marinedrugs-14-00165-s001.zip]

Archive with 3 entries (2 files):
- marinedrugs-14-00165/Supplementary Figure S1.pdf
- marinedrugs-14-00165/Supplementary Tables 1-3.xlsx
- marinedrugs-14-00165/
