# Supplementary material for: Bioprospecting Red Sea Coastal Ecosystems for Culturable Microorganisms and Their Antimicrobial Potential
Source: Mar Drugs. 2016 Sep 10;14(9):165. doi: 10.3390/md14090165 (PMC5039536; doi:10.3390/md14090165)
Supplement: Supplementary file 1 [file marinedrugs-14-00165-s001.zip › marinedrugs-14-00165/Supplementary Tables 1-3.xlsx]

## Sheet: All data
Table S1. Compilation of all data related to the 251 strains
Sample ID	Type of samples	Isolation media	Description	16S rRNA seq. (from NCBI)			PKS/NRPS			Coculturing (Annular radius) mm
				Closest Relative by BLAST and %Sequence Similarity	Accession	Phylum	NRPS(A7R/A3F) 700-800bp	PKS1(K1F/M6R)1250-1400bp	PKS2(KSα, KSβ) 800-900bp	Staphylococcus aureus (ATCC25923)	Salmonella typhimurium (dt2)	Pseudomonas syringae (dc3000)			Abbreviation
Bac 1	MN/R	1	creamy ,flat, smooth, irregular, moist	99% Vibrio parahaemolyticus	KC210812.1	Proteobacteria	+	-	+	-	-	-			MN	Mangrove Mud
Bac2	MN/R	1	Beige, convex, smooth, irregular, moist	99%Vibrio parahaemolyticus	KC884652.1	Proteobacteria	+	-	+	-	-	-			MM	Microbial Mat
Bac 3	MN/R	1	Brown, microcolony, smooth, circular flat , moist	99% Vibrio harveyi	AB617569.1	Proteobacteria	+	-	-	-	-	-			BS	Bareen Soil
Bac4	MN/R	3	creamy,irregular,rough, convrx, moist	99% Bacillus licheniformis	KC514131.1	Firmicutes	+	+	-	1	-	-			K	Al-Kharrar
Bac5	MN/R	3	creamy,smooth, convex, circular, moist	99% Bacillus licheniformis	HE995760.1	Firmicutes	+	-	-	0.5	-	2.5			R	Rabigh
Bac7	MN/R	1	creamy, circular,smooth, convex, moist	99% Vibrio alginolyticus	JF784015.1	Proteobacteria	-	-	-	-	-	-
Bac9	MN/R	1	creamy,smooth, convex, circular, moist	99% Vibrio harveyi	AB617569.1	Proteobacteria	-	-	-	-	-	-			Media Name	NO.
Bac13	MN/R	1	creamy, circular,smooth, convex, moist	99% Vibrio alginolyticus	KF443081.1	Proteobacteria	47% hypothetical protein [Marinobacter manganoxydans] WP_008171913.1	+	+	-	-	-			Difco Marine Agar 2216 (MA)	1
Bac16	MN/R	5	Peach,circular smooth, convex, moist	99% Vibrio furnissii	FJ906812.1	Proteobacteria	-	+	-	-	-	-			10% Difco Marine Agar 2216 (10% MA)	2
Bac17	MN/R	5	Clear Beige,circular smooth, convex, moist	99% Vibrio furnissii	FJ906812.1	Proteobacteria	-	-	-	-	-	-			Actinomyces Isolation Agar (AIA)	3
Bac18	MN/R	5	Clear Pink, smooth, larg colony, convex, circular, moist	99% Vibrio alginolyticus	JN188411.1	Proteobacteria	-	-	-	-	-	-			Difco Marine Agar 2216 with 1g/L streptomycin (Anti- MA)	4
Bac21	MN/R	5	white, circular smooth, convex, moist	99% Virgibacillus pantothenticus	JN791392.1	Firmicutes	-	-	-	-	-	-			Difco Marine Broth 2216 Gellan gum (MA-GM)	5
Bac22	MN/R	5	Ligh Pink, irregular,rough,convex, moist	99% Virgibacillus pantothenticus	JN791392.2	Firmicutes	-	-	-	-	-	-
Bac24	MN/R	5	Peach, huge colony, smooth, convex, circular , moist	99% Virgibacillus dokdonensis	JN903905.1	Firmicutes	-	-	-	-	-	-
Bac26	MN/R	5	creamy,rhizoid, rough, circular, moist	99% Bacillus subtilis	JX994100.1	Firmicutes	+	99% polyketide synthase [Bacillus] WP_029973687.1	+	-	-	-
Bac27	MN/R	5	Peach, smooth, convex, irregular, moist	99% Vibrio furnissii	FJ906812.1	Proteobacteria	-	-	-	-	-	-
Bac28	MN/R	5	Clear,smooth, large colony, moist, raised	99% Vibrio alginolyticus	JF784015.1	Proteobacteria	-	-	-	-	-	-
Bac29	MN/R	2	Brown, smooth, circular convex, moist	99% Microbulbifer salipaludis	NR_025232.1	Proteobacteria	-	-	-	-	-	-
Bac30	MN/R	2	white, circular smooth, convex, moist	99% Vibrio alginolyticus	JF784015.1	Proteobacteria	-	-	-	-	-	-
Bac32	MN/R	2	light brown, circular smooth, convex , moist	99%Microbulbifer gwangyangensis	JX628583.1	Proteobacteria	-	-	-	-	-	-
Bac33	MN/R	2	white, microcolony, circular, smooth, flat, moist	99% Microbulbifer variabilis	JN128259.1	Proteobacteria	-	-	-	-	-	-
Bac34	MN/R	2	creamy, circular,smooth, convex, moist	98% Vibrio alginolyticus	JF784015.1	Proteobacteria	-	-	-	-	-	-
Bac35	MN/R	2	light brown, flat, smooth, irregular , moist	99% Microbulbifer maritimus	JQ824943.1	Proteobacteria	-	-	-	-	-	-
Bac37	MN/R	2	Beige, flat, smooth, circular, moist	99% Vibrio alginolyticus	CP006718.1	Proteobacteria	-	-	-	-	-	-
Bac38	MN/R	3	white,irregular, flat, rough, moist	99% Bacillus foraminis	NR_042274.1	Firmicutes	-	-	-	-	-	-
Bac39	MN/R	3	white, circular smooth, convex, moist	99% Bacillus foraminis	NR_042274.1	Firmicutes	-	-	-	-	-	-
Bac41	MN/R	3	creamy Yellowish, large colony, circular smooth, convex, moist	99% Gordonia terrae	EU333873.1	Actinobacteria	-	-	-	-	-	-
Bac42	MN/R	3	Yellow, microcolony, circular convex, smooth, moist	99% Gordonia terrae	EU333873.1	Actinobacteria	-	-	-	-	-	-
Bac44	MN/R	3	Clear, microcolony, smooth, circular, moist	99% Bacillus foraminis	NR_042274.1	Firmicutes	+	-	+	-	-	-
Bac45	MN/R	3	white, microcolony, circular smooth , cluster, moist	99% Bacillus foraminis	NR_042274.1	Firmicutes	-	-	+	-	-	-
Bac46	MN/R	3	creamy, circular,smooth, convex, moist	99% Isoptericola chiayiensis	FJ469988.1	Actinobacteria	-	-	-	-	-	-
Bac47	MN/R	3	white, microcolony, circular, smooth, convex, moist	99% Bacillus licheniformis	JQ236634.1	Firmicutes	-	-	-	-	-	-
Bac48	MN/R	3	Clear,smooth, circular, convex, moist	99% Bacillus aerius	KC443101.1	Firmicutes	-	-	-	-	-	-
Bac49	MN/R	3	creamy, flat, rough, large colony, moist	99% Bacillus licheniformis	HE995760.1	Firmicutes	-	-	-	-	-	-
Bac50	MN/R	3	white,large colony, smooth, flat, moist	99% Bacillus subtilis	HF563562.1	Firmicutes	-	-	-	-	-	-
Bac52	MN/R	3	white,filamontous, rough, circular, moist	99% Bacillus vallismortis	KC441761.1	Firmicutes	-	-	-	-	-	-
Bac53	MN/R	3	Beige,flat , smooth ,circular, moist	99% Microbulbifer maritimus	NR_025772.1	Proteobacteria	-	-	-	-	-	-
Bac54	MN/R	1	Brown,flat , smooth ,circular, moist	99% Microbulbifer maritimus	NR_025772.1	Proteobacteria	-	-	-	-	-	-
Bac55	MN/R	2	white, irrgular , flat , moist	99% Bacillus aquimaris	GQ927174.1	Firmicutes	-	-	-	-	-	-
Bac56	MN/R	2	Beige, flat , large colony, moist	98% Microbulbifer maritimus	NR_025772.1	Proteobacteria	-	-	-	-	-	-
Bac57	MN/R	5	Beige, circular, convex, smooth, moist	99% Bacillus amyloliquefaciens	JQ693000.1	Firmicutes	-	-	-	-	-	5
Bac58	MM/R	1	Peach,circular, smooth, convex, moist	99% Salinivibrio costicola	JX913853.1	Proteobacteria	-	-	-	-	-	-
Bac59	MM/R	1	white, circular, flat, rough,dry	99% Pseudoalteromonas piscicida	AF081498.1	Proteobacteria	-	-	-	-	-	-
Bac60	MM/R	1	Creacmy,circular, smooth, convex, moist	99% Salinivibrio costicola	JX913853.1	Proteobacteria	-	-		-	-	-
Bac61	MM/R	1	Creacmy,circular, smooth, convex, moist	99% Virgibacillus pantothenticus	AB617570.1	Firmicutes	-	-	-	-	-	-
Bac62	MM/R	5	ight Pink, circular, rough, flat, dry	99% Saccharospirillum salsuginis	NR_044132.1	Proteobacteria	-	-	-	-	-	-
Bac63	MM/R	5	Pink,smooth, convex, circular, moist	99% Psychrobacter celer	JQ799068.1	Proteobacteria	-	-	-	-	-	-
Bac66	MM/R	3	creamy,Irregular, smooth, convex, moist	99% Psychrobacter celer	JQ799068.1	Proteobacteria	-	-	-	-	-	-
Bac67	MM/R	4	creamy, microcolony,circular, smooth, convex, moist	99%Blastopirellula cremea	JF443747.1	Planctomycete	-	-	-	-	-	-
Bac69	MM/R	3	creamy,Irregular, circular, rough, flat, dry	99% Psychrobacter celer	JQ799068.1	Proteobacteria	-	-	-	-	-	-
Bac70	MM/R	3	white, circular, smooth, convex, moist	99% Psychrobacter celer	JQ799068.1	Proteobacteria	-	-	-	-	-	-
Bac71	MM/R	1	Pink, rough, flat, large colony, dry	99% Bacillus sonorensis KTT-24	HQ696443.1	Firmicutes	95% non-ribosomal peptide synthase [Bacillus subtilis] KIN39535.1	+	-	-	-	-
Bac74	MM/R	1	Pink, rough, flat,irregular	99% Bacillus licheniformis	HM629383.1	Firmicutes	-	-	-	-	-	-
Bac75	MM/R	5	ight Pink, circular, rough, flat	99% Virgibacillus dokdonensis	EU368764.1	Firmicutes	-	-	-	1	-	1
Bac76	MM/R	5	creamy, rough, flat, large colony, dry	99% Virgibacillus dokdonensis	EU368764.1	Firmicutes	-	-	-	-	-	-
Bac77	MM/R	1	creamy, circular, smooth, flat, moist	99% Pseudoalteromonas flavipulchra	NR_025126.1	Proteobacteria	-	-	-	-	-	-
Bac78	MM/R	5	creamy, wrinkled, flat, large colony, smooth	99% Virgibacillus dokdonensis	JN903905.1	Firmicutes	-	-	-	-	-	-
Bac79	MM/R	5	creamy, smooth, convex, circular, viscous	99% Bacillus sonorensis	HQ696443.1	Firmicutes	-	-	-	-	-	-
Bac80	MM/R	5	creamy, , rough, rhizoid, convex	99% Bacillus sonorensis	HQ696443.1	Firmicutes	-	-	-	-	-	-
Bac81	MM/R	2	Clear, smooth,large colony, flat, moist	99% Vibrio harveyi	FJ154796.1	Proteobacteria	-	-	-	-	-	-
Bac82	MM/R	2	creamy,circular,smooth, convex, moist	99%Pseudoalteromonas shioyasakiensis.	NR_125458.1	Proteobacteria	+	-	+	-	-	-
Bac83	MM/R	2	creamy,circular,smooth, convex, moist	99% Salinivibrio costicola	JX913853.1	Proteobacteria	+	-	-	-	-	-
Bac84	MM/R	5	white ,circular, rough, dry,flat	99% Bacillus licheniformis	HQ143636.1	Firmicutes	95% non-ribosomal peptide synthetase [Bacillus sp. MSP5.4]WP_039073180.1	74% hypothetical protein [Bacillus subtilis] WP_015252614.1	+	4.5	3	3
Bac85	MM/R	1	creamy, large colony, flat, rough, dry	95%Microbulbifer gwangyangensis	JX628583.1	Proteobacteria	+	-	+	-	-	-
Bac87	MM/R	1	Beige,circular , flat, under media	99% Marinobacter hydrocarbonoclasticus	JN160753.1	Proteobacteria	-	-	-	-	-	-
Bac90	MM/R	2	Pink, circular, smooth, convex, moist	99% Bacillus sonorensis	JN700092.1	Firmicutes	-	-	-	3.75	2.75	3
Bac92	MM/R	4	Orange, circular, smooth, flat, moist	97% Planctomyces brasiliensis	NR_074297.1	Planctomycetes	50% hypothetical protein [Blastopirellula marina] WP_040351748.1	86% hypothetical protein [Rubinisphaera brasiliensis] WP_013627469.1	+	-	-	-
Bac93	MM/R	4	creamy, circular, smooth, convex, moist	99% Blastopirellula cremea	NR_118153.1	Planctomycetes	-	+	+	-	-	-
Bac94	MM/R	1	Orange, circular,smooth, convex, moist	98% Bacillus simplex	EU221357.1	Firmicutes	-	+	-	-	-	-
Bac95	MM/R	5	Clear, smooth, circular, convex, moist	99% Bacillus vallismortis	NR_024696.1	Firmicutes	-	-		-	-	-
Bac96	MM/R	5	creamy, flat, smooth, , moist, circular	99% Bacillus licheniformis	HQ143566.1	Firmicutes	-	-	-	-	-	-
Bac97	MM/R	3	white, microcolony, circular, flat , moist	99% Bacillus vallismortis	HQ992817.1	Firmicutes	-	-	-	-	-	-
Bac98	MM/R	3	Clear, circular, smooth, convex, viscous	99% Brevibacillus borstelensis	KC503891.1	Firmicutes	-	-	-	5	0.5	4.25
Bac105	MM/R	5	Dark pink, irregular, rough, convex	99% Bacillus vallismortis	NR_024696.1	Firmicutes	-	-	-	-	-	-
Bac106	MM/R	3	Peach,irregular, smooth, convex, moist	99% Bacillus vallismortis	NR_024696.1	Firmicutes	+	-	-	-	-	-
Bac109	MM/R	3	creamy, circular, smooth, convex, moist	99% Brevibacillus borstelensis	AB680943.1	Firmicutes	+	-	-	-	-	-
Bac110	MM/R	3	white, flat, microcolony, moist, smooth	99% Brevibacillus borstelensis	KC503891.1	Firmicutes	-	-	-	-	-	-
Bac111	MM/R	5	Clear Pink, convex, filamentous, moist, smooth	99% Bacillus vallismortis	NR_024696.1	Firmicutes	78% non-ribosomal peptide synthetase [Paenibacillus elgii] WP_050900668.1	89% hypothetical protein [Bacillus thuringiensis] KKB27200.1	99%hypothetical protein [Paenibacillus dendritiformis] WP_006677536.1	2	4	0.5
Bac115	MM/R	5	Clear Pink, circular, smooth, convex , moist	99% Bacillus axarquiensis	JF414764.1	Firmicutes	-	-	-	-	-	-
Bac116	BS/R	1	Peach, microcolony, circular, smooth, flat, moist	99% Bacillus sonorensis	HM854235.1	Firmicutes	-	-	-	-	-	-
Bac117	BS/R	1	Creamy, microcolony, circular, smooth, flat, moist	99% Bacillus oceanisediminis	JF411237.1	Firmicutes	-	-	-	-	-	-
Bac118	BS/R	1	Orange, microcolony, circular, smooth, flat, moist	99% Bacillus sonorensis - KTT-24	HQ696443.1	Firmicutes	-	-	-	-	-	-
Bac119	BS/R	1	Light pink, microcolony, circular, smooth, flat, moist	99% Bacillus sonorensis - R23	JN700092.1	Firmicutes	+	-	-	2.5	-	1
Bac120	BS/R	1	white, circular, smooth, convex, moist	98%Oceanicaulis sp.	JN501387.1	Protobacteria	-	-	-	-	-	-
Bac121	BS/R	5	creamy, circular ,smooth , flat, , moist	99% Virgibacillus olivae	HM179177.1	Firmicutes	-	-	-	-	-	-
Bac122	BS/R	5	Clear Peach, circular, smooth, convex, moist	99% Bacillus infantis	KC184157.1	Firmicutes	-	-	-	-	-	-
Bac123	BS/R	3	Orange, circular, smooth, convex	99% Bacillus licheniformis	EU870503.1	Firmicutes	83% non-ribosomal synthetase [Bacillus licheniformis] WP_025805844.1	+	-	-	-	-
Bac127	BS/R	1	Pink, rough, flat, moist, circular, convex, dry	99% Bacillus sonorensis	HQ696443.1	Firmicutes	-	-	-	-	-	-
Bac128	BS/R	2	Peach,circular,smooth,convex, microcolony, moist	99% Pontibacter korlensis	AB682651.1	Bacteroidetes	-	-	-	-	-	-
Bac129	BS/R	2	Yellow, microcolony, circular, smooth, convex, moist	99% Pontibacter korlensis	NR_044004.1	Bacteroidetes	+	-	-	1	-	-
Bac130	BS/R	2	Orange, circular, smooth, convex, microcolony, moist	99% Pontibacter korlensis	NR_044004.1	Bacteroidetes	-	-	-	-	-	-
Bac131	BS/R	4	Peach,circular,smooth,convex, moist	98% Planctomycete sp.	JF443792.1	Planctomycetes	-	-	-	-	-	-
Bac132	BS/R	3	Clear, microcolony, smooth , flat, circular, moist	99% Bacillus infantis	JF411305.1	Firmicutes	-	-	-	-	-	-
Bac133	BS/R	3	Pech, circular, flat, smooth, moist	99% Bacillus infantis	JF411305.1	Firmicutes	+	-	-	-	-	-
Bac134	BS/R	3	creamy,circular, smooth, flat, moist	99% Bacillus niacini	EU221359.1	Firmicutes	-	-	-	-	-	-
Bac135	BS/R	3	creamy, micocolony, smooth , flat, circular, moist	99% Bacillus odysseyi	NR_025258.1	Firmicutes	-	-	-	-	-	-
Bac139	BS/R	2	creamy, flat, rough, dry , circular	99% Bacillus sonorensis	HQ696443.1	Firmicutes	-	-	-	1	-	-
Bac140	BS/R	2	Yellow, circular,smooth, convex, moist	97% Flavobacteriaceae bacterium	GQ246641.1	Bacteroidetes	-	-	-	-	-	-
Bac142	BS/R	5	Pink,rough, flat, irrgular,	99% Bacillus sonorensis	JN700092.1	Firmicutes	-	-	-	-	-	-
Bac143	BS/R	5	creamy, micocolony, smooth , convex, circular, moist	99% Oceanobacillus picturae	HM179167.1	Firmicutes	-	-	-	-	-	-
Bac144	BS/R	5	Beige,micocolony, smooth ,irrgular	99% Bacillus aquimaris	GQ927174.1	Firmicutes	-	-	-	3	-	4
Bac145	BS/R	5	Clear, smooth , flat, moist, circular	99% Terribacillus aidingensis	GQ304894.1	Firmicutes	-	-	-	-	-	-
Bac147	BS/R	5	Clear creamy, micocolony, smooth , flat, moist	99% Bacillus aquimaris	GQ927174.1	Firmicutes	-	-	-	-	-	-
Bac151	BS/R	1	Yellow, circular,smooth, convex, moist	99% Pseudoalteromonas viridis	EU240534.1	Proteobacteria	-	-	-	-	-	-
Bac155	BS/R	1	white, circular, smooth, flat, moist	99% Labrenzia marina	HQ908720.1	Proteobacteria	-	-	-	-	-	-
Bac156	BS/R	2	white, microcolony, circular, smooth, flat, moist	99% Vibrio coralliilyticus	HF549288.1	Proteobacteria	+	+	-	-	-	-
Bac162	BS/R	5	Creamy, micocolony, smooth , convex, circular, moist	99% Vibrio harveyi	HQ449971.1	Proteobacteria	+	-	-	-	-	-
Bac163	BS/R	5	Clear Peach, filamentous, smooth, convex	99% Paenibacillus polymyxa	HQ538845.1	Firmicutes	-	-	-	-	-	-
Bac164	BS/R	5	Clear Peach, filamentous, smooth, convex	99% Paenibacillus polymyxa	HQ538845.1	Firmicutes	98% non-ribosomal peptide synthetase FusAA [Paenibacillus polymyxa M1] WP_043921404.1	+	-	-	-	-
Bac165	BS/R	2	white, microcolony, smooth, flat, moist	99% Brevibacillus formosus	AF378234.1	Firmicutes	-	-	-	-	-	-
Bac166	BS/R	5	Pink, rhizod, rough, convex,	99% Bacillus licheniformis	AY842871.1	Firmicutes	+	+	-	-	-	-
Bac167	BS/R	3	white, circular, smooth, flat, moist	99% Bacillus licheniformis	JF496512.1	Firmicutes	+	-	-	-	-	-
Bac168	BS/R	3	Beige, smooth , flat, circular	99% Bacillus licheniformis	KC342874.1	Firmicutes	+	+	-	-	-	-
Bac171	BS/R	2	white, circular, smooth, flat, moist	99% Brevibacillus formosus	NR_040979.1	Firmicutes	+	+	-	-	-	-
Bac173	MN/K	1	creamy, circular, smooth, convex, moist	99%Vibrio parahaemolyticus	JN188420.1	Proteobacteria	_	-	-	-	-	-
Bac174	MN/K	1	Orange, circular, smooth, convex, moist	99% Pseudoalteromonas piscicida	AB681918.1	Proteobacteria	98% adenylation domain of nonribosomal peptide synthetases [Pseudoalteromonas piscicida]WP_045965175.1	99% hypothetical protein [Pseudoalteromonas piscicida] WP_045965173.1	+	-	-	-
Bac175	MN/K	4	Black,circular, smooth, convex, moist	98% Blastopirellula cremea	NR_118153.1	Planctomycetes	-	+	-	-	-	-
Bac176	MN/K	4	creamy, circular, smooth, convex, moist	99% Blastopirellula cremea	NR_118153.1	Planctomycetes	-	-	-	-	-	-
Bac177	MN/K	2	Light Yellow, microcolony, smooth, flat, moist	99% Microbulbifer salipaludis	NR_025232.1	Proteobacteria	-	-	-	3.3	6.5	1
Bac178	MN/K	2	white, circular, smooth, convex, moist	99% Pseudoalteromonas ruthenica	AJ874345.1	Proteobacteria	-	-	-	-	-	-
Bac179	MN/K	2	Yellow, circular, smooth, convex, moist	99% Pseudoalteromonas piscicida	AB681918.1	Proteobacteria	-	-	-	-	-	-
Bac180	MN/K	2	white, circular, smooth, convex, moist	99% Vibrio azureus	JN128263.1	Proteobacteria	91% hypothetical protein [Vibrio alginolyticus]WP_047104361.1	+	+	-	-	-
Bac181	MN/K	3	white, circular, smooth, flat, moist	91% Brevibacterium avium	KM186615.1	Actinobacteria	-	+	+	-	-	-
Bac183	MN/K	3	Ceamy, circular, smooth, flat, moist	99% Bacillus pumilus	HM585064.1	Firmicutes	+	-	-	-	-	-
Bac184	MN/K	3	white, circular, smooth, flat, moist	99% Bacillus licheniformis	EU870503.1	Firmicutes	-	+	-	-	-	-
Bac185	MN/K	2	Yellow, circular, smooth, convex, moist	99% Pseudoalteromonas piscicida	AB681918.1	Proteobacteria	+	+	+	-	-	-
Bac186	MN/K	2	white, circular, smooth, flat, moist	99% Pseudoalteromonas ruthenica	FJ876420.1	Proteobacteria	-	-	-	-	-	-
Bac189	MN/K	5	Pink, irrgular, rough, moist	99% Bacillus subtilis	KC456632.1	Firmicutes	-	-	-	5.5	2	-
Bac190	MN/K	5	white, circular, smooth, flat, moist	99% Bacillus pumilus	HM585064.1	Firmicutes	-	-	-	-	-	-
Bac192	MN/K	2	white, circular, smooth, flat, microcolony, moist	99% Pseudoalteromonas ruthenica	FJ876420.1	Proteobacteria	-	-	-	-	-	-
Bac193	MN/K	2	white, circular, smooth, convex, moist	99% Stappia aggregata	D88520.1	Proteobacteria	-	-	-	-	-	-
Bac194	MN/K	2	Yellow, circular, smooth, convex, moist	99% Pseudoalteromonas piscicida	AB681918.1	Proteobacteria	+	+	-	-	-	-
Bac197	MN/K	2	Yellow, circular, smooth, flat, moist	99% Microbulbifer salipaludis	NR_025232.1	Proteobacteria	-	+	-	-	-	-
Bac198	MN/K	1	Yellow, circular, smooth, convex, moist	99% Microbulbifer salipaludis	NR_025232.1	Proteobacteria	-	-	-	-	-	-
Bac200	MN/K	5	Creamy, circular, smooth, flat, moist	99% Vibrio alginolyticus	JN188412.1	Proteobacteria	-	+	+	-	-	-
Bac201	MN/K	5	Clear, flat, smooth, moist, circular, convex	99% Vibrio alginolyticus	JN188406.1	Proteobacteria	+	+	+	-	-	-
Bac202	MN/K	1	Clear Pink, smooth, flat, moist, circular, convex	99% Vibrio alginolyticus	KC210815.1	Proteobacteria	+	+	+	-	-	-
Bac203	MN/K	1	Yellow, circular, smooth, convex, moist	99% Vibrio alginolyticus	JN188406.1	Proteobacteria	+	-	+	-	-	-
Bac204	MN/K	1	creamy, circular, smooth, flat, moist	99% Vibrio parahaemolyticus	KC210810.1	Proteobacteria	-	-	+	-	-	-
Bac207	MN/K	3	white, circular, smooth, flat, moist	99% Bacillus pumilus	HM585064.1	Firmicutes	-	-	-	5	-	1
Bac208	MN/K	3	creamy, circular, smooth, flat, moist	99% Bacillus pumilus	HM585064.1	Firmicutes	+	-	+	-	-	-
Bac209	MN/K	5	Clear Peach, smooth, flat, moist	99% Bacillus pumilus	HM585064.1	Firmicutes	-	-		-	-	-
Bac210	MN/K	5	Pink, flat, wrinkled, rough, irregular	99% Virgibacillus olivae	HM179177.1	Firmicutes	+	-		-	-	-
Bac213	MM/K	5	Orange, circular, flat, moist	99% Bacillus infantis	JF411305.1	Firmicutes	-	+	-	-	-	-
Bac214	MM/K	5	Clear, flat, viscous, irregular	99% Bacillus pumilus	HM585064.1	Firmicutes	-	-	-	-	-	-
Bac216	MM/K	2	Yellow, circular, smooth, convex, moist	97% Marinobacter xestospongiae	NR_109066.1	Proteobacteria	+	-	+	-	-	-
Bac217	MM/K	2	creamy, circular, smooth, convex, moist	99% Salinivibrio costicola	AB617566.1	Proteobacteria	-	-	-	-	-	-
Bac218	MM/K	5	creamy, flat, large colony, smooth, moist	99% Bacillus pumilus	HM585064.1	Firmicutes	-	-	-	6	-	2
Bac219	MM/K	5	Orange flat, large colony, smooth	99% Bacillus infantis	JF411305.1	Firmicutes	-	+	-	-	-	-
Bac220	MM/K	3	creamy, rhizoid, rough, flat,	99% Bacillus licheniformis	EU870503.1	Firmicutes	-	-	-	-	-	-
Bac231	MM/K	1	Orange, circular, smooth, convex, moist	99% Pseudoalteromonas piscicida	AB681918.1	Proteobacteria	-	-	-	-	-	-
Bac241	BS/K	1	creamy, circular, smooth, flat, moist	99% Salinibacillus aidingensis	NR_042839.1	Firmicutes	-	-	-	-	-	-
Bac242	BS/K	1	Creamy, circular, smooth, flat, moist	99% Bacillus niabensis	JF496450.1	Firmicutes	-	-	-	-	-	-
Bac243	BS/K	1	Peach, circular, smooth, convex, moist	99% Bacillus aquimaris	EU624426.1	Firmicutes	-	+	-	-	-	-
Bac244	BS/K	1	creamy, circular, smooth, convex, moist	99% Bacillus firmus	GQ903383.1	Firmicutes	+	-	-	-	-	-
Bac245	BS/K	2	Green, microcolony, circular, flat, smooth, moist	99% Bacillus sonorensis	JN700092.1	Firmicutes	67% non-ribosomal peptide synthetase [Bacillus mannanilyticus]WP_051541401.1	89% hypothetical protein [Bacillus thuringiensis] KKB27200.1	78% hypothetical protein [Bacteria]gi|WP_000919062.1	-	-	-
Bac246	BS/K	2	white, smooth, flat, lage colony, circular	99% Bacillus circulans	KC494330.1	Firmicutes	-	-	-	-	-	-
Bac247	BS/K	3	light Pink, stick on media, rough, circular	99% Bacillus sonorensis	HQ696443.1	Firmicutes	-	+	-	2	-	1
Bac248	BS/K	3	light Pink, stick on media, betweem hard and smooth/, Beige, smooth, circular, convex, moist	99% Bacillus sonorensis	JF411333.1	Firmicutes	-	+	-	1	-	1
Bac249	BS/K	1	creamy, microcolony, circularn convex, smooth, moist	99% Ornithinibacillus bavariensis	GQ903470.1	Firmicutes	-	-	-	-	-	-
Bac250	BS/K	1	Pink, Irrgular, flat, wrinkle, , moist	99% Bacillus sonorensis	HQ696443.1	Firmicutes	-	-	-	4.2	-	-
Bac251	BS/K	2	white, smooth, circular, convex, moist	99% Bacillus sonorensis	KP165033.1	Firmicutes	-	+	-	-	-	-
Bac252	BS/K	2	Beige, smooth, circular, convex, moist	99% Bacillus sonorensis	HQ696443.1	Firmicutes	-	+	-	-	-	-
Bac253	BS/K	2	white, wrinkled, flat, large media	99% Bacillus sonorensis	HQ696443.1	Firmicutes	-	+	-	-	-	1
Bac254	MN/K	5	Peach, rhizoid, rough, convex	99% Bacillus subtilis	JN366715.1	Firmicutes	+	+	+	5	3	0.5
Bac255	MN/K	5	white, circular, smooth, flat, moist	99% Enterococcus canintestini	GQ337018.1	Firmicutes	+	-	-	-	-	-
Bac256	MN/K	5	Peach, smooth, flat, large colony	99% Bacillus subtilis	KC405629.1	Firmicutes	+	-	+	1	-	5
Bac257	MN/K	1	Peach, smooth, flat,large media	99% Vibrio azureus	JX867736.1	Proteobacteria	+	+	+	-	-	-
Bac258	MN/K	1	white, circular, smooth, flat, moist	99% Vibrio natriegens	FJ171336.1	Proteobacteria	+	+	+	-	-	-
Bac260	MN/K	1	Brown, microcolony, smooth, flat, moist	99% Ruegeria mobilis	HQ338127.1	Proteobacteria	-	-	-	-	-	-
Bac261	MN/K	2	Brown, microcolony, smooth, flat, circular, moist	99% Microbulbifer maritimus	NR_025772.1	Proteobacteria	+	-	-	-	-	-
Bac262	MN/K	2	white, microcolony, smooth, flat, circular, moist	99% Bacillus firmus	GQ903383.1	Firmicutes	-	-	-	-	-	-
Bac265	MM/K	3	Pink circular rough, flat, moist	99% Bacillus licheniformis	GU323366.1	Firmicutes	59% nonribosomal peptide synthetase subunit [Paenibacillus alvei DSM 29] EJW17732.1	+	-	-	-	-
Bac266	MM/K	3	Clear white, smooth, convex, circular, moist	99% Bacillus licheniformis	JN409457.1	Firmicutes	92% non- ribosomal peptidesynthetase [Bacillus licheniformis] KJH62268.1	+	-	-	-	-
Bac267	MM/K	5	Peach, smooth, convex, moist, circular	99% Salinivibrio costicola	AB617566.1	Proteobacteria	+	-	-	4	-	-
Bac268	MM/K	5	Clear, flat, media, large colony, smooth	99% Bacillus circulansi	JN409450.1	Firmicutes	+	-	-	-	4.8	2
Bac269	MM/K	5	Peach, flat, media, large colony, smooth	99% Salinivibrio costicola	JX913853.1	Proteobacteria	-	-	-	-	1.8	6.3
Bac270	MM/K	2	white, circular, smooth, convex, moist	99% Aneurinibacillus migulanus	AB680889.1	Firmicutes	-	-	-	4	2	3.25
Bac271	MM/K	2	Orange, microcolony, circular, smooth, moist	99% Aneurinibacillus migulanus	AB680889.1	Firmicutes	-	-	-	5.5	3	4.5
Bac272	MM/K	1	creamy, circular, rough, stick on media media	99% Marinobacter mobilis	NR_044456.1	Proteobacteria	+	-	-	-	-	-
Bac273	MM/K	1	Clear, large colony, smooth, moist	99% Salinivibrio costicola	JX913853.1	Proteobacteria	+	-	-	-	-	-
Bac274	BS/K	2	white, circular, flat, smooth, microcolny, moist	99% Fulvivirga kasyanovii	AB682457.1	Bacteroidetes	+	-	+	-	-	-
Bac275	BS/K	2	white, circular, flat, smooth, microcolny, moist	99% Bacillus benzoevorans	AY043085.1	Firmicutes	-	-	-	-	-	-
Bac277	BS/K	3	white, circular, flat, smooth, microcolny, moist	99% Bacillus sonorensis	JN700094.1	Firmicutes	81% non-ribosomal peptide synthase [Bacillus licheniformis] AJO61325.1	+	+	-	-	-
Bac278	BS/K	3	Pink, circular, smooth, convex, moist	99% Bacillus subtilis	JQ973708.1	Firmicutes	+	_	+	1	5	-
Bac279	BS/K	1	white, circular, smooth, convex, moist	99% Virgibacillus pantothenticus	JN791392.1	Firmicutes	-	-	-	-	-	-
Bac280	BS/K	1	Beige, circular, smooth, convex, moist	99% Sporosarcina koreensis	KC355330.1	Firmicutes	-	-	-	-	-	-
Bac282	BS/K	5	Clear, filamitous, smooth, conex , moist	99% Bacillus sonorensis	HQ696443.1	Firmicutes	+	+	-	-	-	-
Bac283	BS/K	5	Pink, rough, rhizoid, convex	99% Bacillus sonorensis	JN700094.1	Firmicutes	+	+	-	-	-	-
Bac284	BS/K	3	white, circular, flat, stick on media	99% Bacillus sonorensis	JN700094.1	Firmicutes	-	+	-	-	-	-
Bac287	BS/K	2	white, microcolony, smooth, flat, circular, moist	99% Pseudoalteromonas hodoensis	NR_126232.1	Proteobacteria	-	-	-	-	-	-
Bac288	BS/K	2	white, microcolony, smooth, flat, circular, moist	93%Pseudoalteromonas atlantica	KP645203.1	Proteobacteria	+	+	-	-	-	-
Bac289	BS/K	5	Pink, irrgular, large colony, rough	99% Bacillus halodenitrificans.	AY543168.1	Firmicutes	-	-	-	-	-	-
Bac291	BS/K	2	Pink, flat,large colony, wrinkled	99% Pseudoalteromonas atlantica	KP645203.1	Proteobacteria	70 % nonribosomal peptide synthase [Burkholderia pseudomallei] WP_044368416.1	+	-	1.5	-	-
Bac292	BS/K	2	creamy, microcolony, circular, smooth, convex, moist	99% Pseudoalteromonas espejiana.	KC178899.1	Proteobacteria	-	-	-	-	-	-
Bac295	BS/K	5	white, circular, smooth, flat, moist	99% Bacillus niabensis	JF496450.1	Firmicutes	-	+	-	-	-	-
Bac296	BS/K	5	pink, circular, smooth, convex, moist	99% Bacillus halodenitrificans	AY543168.1	Firmicutes	-	-	-	-	-	-
Bac298	MM/K	5	creamy,circular, smooth, convex, moist	99% Bacillus pumilus	JF496399.1	Firmicutes	-	-	-	-	-	-
Bac299	MM/K	5	Orange, circular, smooth, convex, moist	99% Virgibacillus salarius	NR_041270.1	Firmicutes	-	-	-	-	-	-
Bac301	MM/K	1	creamy, circular, smooth, flat, moist	99% Pseudoalteromonas sp.	JX075059.1	Proteobacteria	-	-	-	-	-	-
Bac302	MM/K	2	creamy, rhizod, flat, rough, moist	99% Pseudoalteromonas sp.	JX045665.1	Proteobacteria	-	+	-	-	-	-
Bac306	MN/K	1	creamy , circular, smooth convex, moist	99% Pseudoalteromonas piscicida	AB681918.1	Proteobacteria	-	+	-	-	-	-
Bac318	MM/R	1	creamy, flat, smooth, moist, convex, circular	99% Virgibacillus dokdonensis	JN903905.1	Firmicutes	-	-	-	3	-	1.9
Bac319	MM/R	2	white, circular, smooth, convex, moist	98% Pseudoalteromonas espejiana	KC178899.1	Proteobacteria	+	+	+	1	-	-
Bac320	MM/R	5	Clear,Irrgular, flat, microcolony, smooth, moist	98% Pseudoalteromonas atlantica	KP645203.1	Proteobacteria	-	-	-	1	-	1
Bac323	MN/R	5	white, irrgular, smooth, flat,, moist	99% Bacillus foraminis	NR_042274.1	Firmicutes	-	-	+	-	-	-
Bac324	MN/R	5	Orange, smooth, circular, convex, moist	99% Virgibacillus halodenitrificans	NR_042967.1	Firmicutes	-	-	-	-	-	-
Bac325	MN/R	5	Orange, smooth, circular, convex, moist	99% Pseudoalteromonas espejiana	KC178899.1	Proteobacteria	-	+	-	0.5	-	-
Bac326	MN/R	2	white, irrgular, smooth, flat,, moist	99%Pseudoalteromonas elyakovii	DQ517879.1	Proteobacteria	+	+	-
Bac327	MN/R	5	white, circular, smooth, flat	99% Virgibacillus pantothenticus	JN791392.1	Firmicutes	+	-	-	1.8	-	6
Bac330	MN/R	1	Light Yellow, smooth, circular, convex, moist	99% Virgibacillus dokdonensis	JN903905.1	Firmicutes	-	-	-	3	-	2
Bac332	MN/R	1	white,circular and from the end rhizod, smooth, flat	99% Virgibacillus pantothenticus	JN791392.2	Firmicutes	-	-	-	1.13	-	1
Bac333	MN/R	1	white, smooth, flat, moist, circular, convex	99% Virgibacillus salarius	NR_041270.1	Firmicutes	-	-	+	-	-	-
Bac334	BS/R	3	Yellow, circular, smooth, convex, moist	99% Micrococcus luteus	EU379288.1	Actinobacteria	-	-	-	-	-	-
Bac335	BS/R	3	creamy, circular, smooth, convex, moist	99% Gordonia aichiensis	FJ536314.1	Actinobacteria	+	-	-	-	-	-
Bac336	BS/R	1	white, circular, smooth, convex, moist	99% Pseudoalteromonas atlantica	KP645203.1	Proteobacteria	+	+	-	2	-	1
Bac337	BS/R	1	white, circular, smooth, convex, moist	99% Pseudoalteromonas espejiana	JX867735.1	Proteobacteria	+	+	-	2.5	-	1.5
Bac338	BS/R	2	white, circular, smooth, convex, moist	99%Pseudoalteromonas hodoensis	HM598083.1	Proteobacteria	-	+	-	-	-	-
Bac342	BS/K	2	white, circular, smooth, convex, moist	99% Pseudoalteromonas atlantica	NR_126232.1	Proteobacteria	-	-	-	-	-	-
Bac344	BS/R	5	creamy, circular, smooth, convex, moist	99% Staphylococcus epidermidis	KC443110.1	Firmicutes	-	-	-	1	-	-
Bac345	BS/R	5	Clear,Irrgular, flat, smooth, moist	99% Bacillus subtilis	HM585050.1	Firmicutes	-	-	-	1	-	2
Bac351	MN/K	5	Yellow, smooth, flat, moist, circular, moist	99% Pseudoalteromonas piscicida	AB681918.1	Proteobacteria	-	+	-	-	-	-
Bac353	MN/K	3	creamy smooth, flat, circular, moist	99% Ruegeria pelagia	AB681677.1	Proteobacteria	-	-	-	-	-	-
Bac355	BS/K	5	ight Pink, Irrgular, flat, smooth, moist	99% Bacillus cereus	JQ248587.1	Firmicutes	-	-	-	4	-	-
Bac358	BS/K	2	white, microcolony, circular, smooth, convex	99% Bacillus vietnamensis	HQ699497.1	Firmicutes	+	-	-	-	-	-
Bac361	BS/K	1	creamy, circular, smooth, convex	99% Ruegeria pelagia	AB681677.1	Proteobacteria	-	-	+	-	-	-
Bac363	MM/K	5	Clear,microcolony, convex, smooth, circular	99% Paenibacillus dendritiformi	HM071942.1	Firmicutes	80% non-ribosomal peptide synthetase [Paenibacillus elgii] WP_050900668.1	+	+	0.5	3	1
Bac366	MM/K	3	creamy, smooth, flat, circular, moist	99% Stenotrophomonas maltophilia	JX262392.1	Proteobacteria	-	-	+	-	-	-
Bac369	MM/K	2	white, circular, smooth, convex, moist	99% Pseudoalteromonas nigrifaciens	GU726859.1	Proteobacteria	65% nonribosomal peptide synthetase subunit [Paenibacillus alvei DSM 29] EJW20318.1	+	+	-	-	-
Bac370	MM/K	1	creamy, smooth, flat, moist, circular	99% Marinobacter mobilis	NR_044456.1	Proteobacteria	-	-	-	-	-	-
Bac371	MM/K	1	Creamy,circular, smooth, convex, moist	99% Ruegeria pelagia	AB681677.1	Proteobacteria	-	-	-	-	-	-
Bac372	BS/R	5	Clear, circular, smooth, convex, moist	99% Bacillus methylotrophicus	KC405629.1	Firmicutes	-	-	-	1	-	1
Bac373	BS/R	5	white, circular, smooth, flat, moist	99% Bacillus cereus	KC178715.1	Firmicute	-	-	-	-	-	-
Bac374	BS/R	3	creamy, circular,smooth , convex, moist	99% Pseudomonas syncyanea	JX192650.1	Proteobacteria	-	-	-	-	-	-
Bac375	BS/R	3	creamy, circular,smooth , flat	99% Pseudomonas fluorescens	HQ420253.1	Proteobacteria	-	-	-	3	-	-
Bac376	BS/R	1	creamy, circular,smooth, convex	99% Virgibacillus olivae	HM179177.1	Firmicutes	+	-	-	-	-	7
Bac378	BS/R	2	Clear, circular, smooth, convex	99% Ruegeria pelagia	AB681677.1	Proteobacteria	-	-	-	-	-	-
Bac380	MN/R	3	white, circular, smooth, convex	99% Stenotrophomonas maltophilia	JX262392.1	Proteobacteria	-	-	-	5	-	-
Bac381	MM/R	5	ight Pink, circular, convex, smooth, moist	99% Bacillus cereus	JN934390.1	Firmicutes	-	-	-	-	-	-
Bac383	MM/R	1	creamy, smooth, flat , circular, moist	99% Pseudoalteromonas ruthenica	NR_025140.1	Proteobacteria	-	-	-	-	-	-
Bac384	MM/R	1	creamy, circular, convex, smooth , moist	99% Pseudoalteromonas ruthenica	NR_025140.1	Proteobacteria	-	-	-	-	-	-
Bac385	MM/R	3	white, circular, smooth, convex, moist	99% Bacillus subtilis	FJ959367.1	Firmicutes	+	-	-	-	-	-
Bac386	MM/R	3	white, microcolony, circular, smooth, convex, moist	99% Bacillus cereus	KC248212.1	Firmicutes	-	-	-	-	-	-
Bac387	MN/R	1	creamy, flat, smooth, moist, circular	96% Exiguobacterium profundum	JX112643.1	Firmicutes	83% non-ribosomal peptide synthase [Bacillus licheniformis] AJO61326.1	53% hypothetical protein [Psychrobacter sp. JCM 18902] WP_045445323.1	-	-	-	-
Bac389	MN/R	5	ight Pink, circular, convex, smooth, moist	99% Bacillus cereus	JF895490.1	Firmicutes	+	-	+	-	-	-
Bac390	MN/R	5	ight Pink, circular, convex, smooth, moist	99% Paenibacillus dendritiformis	JX499920.1	Firmicutes	80% non-ribosomal peptide synthetase [Paenibacillus polymyxa] WP_050900668.1	86% hypothetical protein [Bacillus thuringiensis] gi|803756437|KKB27200.1	+	2	2	5
Bac391	MN/R	2	creamy, microcolony ,circular, convex, smooth, moist	99% Exiguobacterium arabatum	JX913842.1	Firmicutes	-	-	-	-	-	-
Bac393	MN/R	3	white, irrgular, convex, smooth	99% Bacillus cereus	HQ143564.1	Firmicutes	-	-	-	-	-	-
Bac394	MN/R	3	white, circular, smooth, convex, moist	99% Bacillus cereus	HQ143564.1	Firmicutes	-	-	-	-	-	2
Bac395	MN/R	3	white, circular, smooth, convex, moist	99% Stenotrophomonas maltophilia	JX262392.1	Proteobacteria	+	-	+	-	-	-
Bac396	MN/R	3	white, circular, smooth, convex, moist	99% Stenotrophomonas maltophilia	JX262392.1	Proteobacteria	-	-	-	-	-	-

## Sheet: Genus abundance
Table S2. Genus Abundance
Genus	BS/K	BS/R	MN/K	MN/R	MM/K	MM/R
Pseudoalteromonas	5	4	9	2	4	7
Bacillus	22	21	10	18	9	17
Salinibacillus	1	0	0	0	0	0
Fulvivirga	1	0	0	0	0	0
Arnithinibacillus	1	0	0	0	2	0
Ruegeria	1	1	2	0	1	0
Sporosarcina	1	0	0	0	0	0
Virgibacillus	1	2	1	8	1	5
Exiguobacterium	0	0	0	2	0	0
Flavobacteriaeae	0	1	0	0	0	0
Planctomycete	0	1	0	0	0	1
Oceanicaulis	0	1	0	0	0	0
Psudomonas	0	2	0	0	0	0
Brevibacillus	0	2	1	0	0	3
Gordonia	0	1	0	2	0	0
Labrenzia	0	1	0	0	0	0
Micrococcus	0	1	0	0	0	0
Oceanobacillus	0	1	0	0	0	0
Paenibacillus	0	2	0	1	1	0
Pontibacter	0	3	0	0	0	0
Staphylococcus	0	1	0	0	0	0
Terribacillus	0	1	0	0	0	0
vibrio	0	2	9	14	0	1
Isopteriola	0	0	0	1	0	0
Blastopirellula	0	0	2	0	0	2
Enterococcus	0	0	1	0	0	0
Microbulbifer	0	0	4	7	0	1
Stappia	0	0	1	0	0	0
Marinobacter	0	0	0	0	3	1
Psychrobacter	0	0	0	0	0	4
Saccharosirillum	0	0	0	0	0	1
Salinivibrio	0	0	0	0	4	3
Stenotrophomonas	0	0	0	3	0	0

## Sheet: NRPS, PKS and antimicrobial act
Table S3. NRPS and PKS similarity results as obtained by BLAST for strains that exhibited antimicrobial activity. (+) in PKS/NRPS section indicates positive PCR products.
Sample ID	Type of samples	Location	Closest Relative by BLAST	PKS/NRPS			Zone of Inhibition (mm)
				NRPS	PKSI	PKSII	Staphylococcus aureus		Salmonella typhimurium		Pseudomonas syringae
							Annular radius	Diameter	Annular radius	Diameter	Annular radius	Diameter
Bac4	MN	RHL	99% Bacillus licheniformis	+	+	-	1	7	-	-	-	-
Bac5	MN	RHL	99% Bacillus licheniformis	+	-	-	0.5	6	-	-	2.5	10
Bac57	MN	RHL	99% Bacillus amyloliquefaciens	-	-	-	-	-	-	-	5	15
Bac75	MM	RHL	99% Virgibacillus dokdonensis	-	-	-	1	7	-	-	1	7
Bac84	MM	RHL	99% Bacillus licheniformis	95% non-ribosomal peptide synthetase [Bacillus sp. MSP5.4] WP_039073180.1	74% hypothetical protein [Bacillus subtilis] WP_015252614.1	+	4.5	14	3	11	3	11
Bac90	MM	RHL	99% Bacillus sonorensis	-	-	-	3.75	9.5	2.75	10	3	11
Bac98	MM	RHL	99% Brevibacillus borstelensis	-	-	-	5	15	0.5	6	4.25	13
Bac111	MM	RHL	99% Bacillus vallismortis	78% non-ribosomal peptide synthetase [Paenibacillus elgii] WP_050900668.1	89% hypothetical protein [Bacillus thuringiensis] KKB27200.1	99%hypothetical protein [Paenibacillus dendritiformis] WP_006677536	2	9	4	13	0.5	6
Bac119	BS	RHL	99% Bacillus sonorensis - R23	+	-	-	2.5	10	-	-	1	7
Bac129	BS	RHL	99% Pontibacter korlensis	+	-	-	1	7	-	-	-	-
Bac139	BS	RHL	99% Bacillus sonorensis	-	-	-	1	7	-	-	-	-
Bac144	BS	RHL	99% Bacillus aquimaris	-	-	-	3	11	-	-	4	13
Bac177	MN	AKL	99% Microbulbifer salipaludis	-	-	-	3.3	11	6.5	18	1	7
Bac189	MN	AKL	99% Bacillus subtilis	-	-	-	5.5	16	2	9	-	-
Bac207	MN	AKL	99% Bacillus pumilus	-	-	-	5	15	-	-	1	7
Bac218	MM	AKL	99% Bacillus pumilus	-	-	-	6	17	-	-	2	9
Bac247	BS	AKL	99% Bacillus sonorensis	-	+	-	2	9	-	-	1	7
Bac248	BS	AKL	99% Bacillus sonorensis	-	+	-	1	7	-	-	1	7
Bac250	BS	AKL	99% Bacillus sonorensis	-	-	-	4.2	13	-	-	-
Bac253	BS	AKL	99% Bacillus sonorensis	-	+	-	-	-	-	-	1	7
Bac254	MN	AKL	99% Bacillus subtilis	88% nonribosomal peptide synthase [Paenibacillus alvei] WP_021255906.1	89% hypothetical protein [Bacillus thuringiensis] KKB27200.1	78% hypothetical protein [Bacteria]gi|WP_000919062.1	5	15	3	11	0.5	6
Bac256	MN	AKL	99% Bacillus subtilis	+	-	+	1	7	-	-	5	15
Bac267	MM	AKL	99% Salinivibrio costicola	+	-	-	4	13	-	-	-	-
Bac268	MM	AKL	99% Bacillus circulansi	+	-	-	-	-	4.8	14	2	9
Bac269	MM	AKL	99% Salinivibrio costicola	-	-	-	-	-	1.8	8	6.3	17
Bac270	MM	AKL	99% Aneurinibacillus migulanus	-	-	-	4	13	2	9	3.25	11
Bac271	MM	AKL	99% Aneurinibacillus migulanus	-	-	-	5.5	16	3	11	4.5	14
Bac278	BS	AKL	99% Bacillus subtilis	+	_	+	1	7	5	15	-	-
Bac291	BS	AKL	99% Pseudoalteromonas atlantica	70 % nonribosomal peptide synthase [Burkholderia pseudomallei] WP_044368416.1	+	-	1.5	7.5	-	-	-	-
Bac318	MM	RHL	99% Virgibacillus dokdonensis	-	-	-	3	11	-	-	1.9	8.5
Bac319	MM	RHL	98% Pseudoalteromonas espejiana	+	+	+	1	7	-	-	-	-
Bac320	MM	RHL	98% Pseudoalteromonas atlantica	-	-	-	1	7	-	-	1	7
Bac325	MN	RHL	99% Pseudoalteromonas espejiana	-	+	-	0.5	6	-	-	-	-
Bac327	MN	RHL	99% Virgibacillus pantothenticus	+	-	-	1.8		-	-	6	16
Bac330	MN	RHL	99% Virgibacillus dokdonensis	-	-	-	3	11	-	-	2	9
Bac332	MN	RHL	99% Virgibacillus pantothenticus	-	-	-	1.13	6	-	-	1	7
Bac333	MN	RHL	99% Virgibacillus salarius	-	-	+	-	-	-	-	-	-
Bac336	BS	RHL	99% Pseudoalteromonas atlantica	+	+	-	2	9	-	-	1	7
Bac337	BS	RHL	99% Pseudoalteromonas espejiana	+	+	-	2.5	10	-	-	1.5	8
Bac344	BS	RHL	99% Staphylococcus epidermidis	-	-	-	1	7	-	-	-	-
Bac345	BS	RHL	99% Bacillus subtilis	-	-	-	1	7	-	-	2	9
Bac355	BS	RHL	99% Bacillus cereus	-	-	-	4	13	-	-	-	-
Bac363	MM	AKL	99% Paenibacillus dendritiformis	80% non-ribosomal peptide synthetase [Paenibacillus elgii] WP_050900668.1	+	+	0.5	6	3	11	1	7
Bac372	BS	RHL	99% Bacillus methylotrophicus	-	-	-	1	7	-	-	1	7
Bac375	BS	RHL	99% Pseudomonas fluorescens	-	-	-	3	11	-	-	-	-
Bac376	BS	RHL	99% Virgibacillus olivae	+	-	-	-	-	-	-	7	18
Bac380	MN	RHL	99% Stenotrophomonas maltophilia	-	-	-	5	15	-	-	-	-
Bac383	MM	RHL	99% Pseudoalteromonas ruthenica	-	-	-	-	-	-	-	-	-
Bac389	MN	RHL	99% Bacillus cereus	+	-	+	-	-	-	-	-	-
Bac390	MN	RHL	99% Paenibacillus dendritiformis	80% non-ribosomal peptide synthetase [Paenibacillus polymyxa] WP_050900668.1	86% hypothetical protein [Bacillus thuringiensis] gi|803756437|KKB27200.1	+	2	9	2	9	5	15
Bac393	MN	RHL	99% Bacillus cereus	-	-	-	-	-	-	-	-	-
Bac394	MN	RHL	99% Bacillus cereus	-	-	-	-	-	-	-	2	9
what are those numbers?
it is very strange to see some Bacillus at least without NRPs as their genomes are very rich in NRPS gene clusters, any explaination?
